# Supplementary material for: Day-to-Day Population Movement and the Management of Dengue Epidemics
Source: Bull Math Biol. 2016 Oct 4;78(10):2011–33. doi: 10.1007/s11538-016-0209-6 (PMC5069346; doi:10.1007/s11538-016-0209-6)
Supplement: Supplementary file 2 — Supplementary material 2 (txt 53 KB) [file 11538_2016_209_MOESM2_ESM.txt]

;; Individual-based model for host-vector epidemic model with metapopulation structure. 
;; For full details of the model see article Falcon-Lezama et al. (2016) 
;; Day-to-day population movement and the management of dengue epidemics, Bulletin of
;; Mathematical Biology

;; Code written by Ben Adams (Univesity of Bath) and Jorge Falcon-Lezama  
;; (Instituto Nacional de Salud Publica) between 2013 and 2016. 

;; define two breeds of turtle
;; hosts - people, which are then classified as commuterNM, commuterM, nonMobile or highlyMobile
;; locations - places, which are then classified as residential, destinationNM or destinationM, it is 
;; convenient to express places as turtles (rather than patches), even though this may seem unintuitive 

breed [hosts host]    
breed [locations location]          

;; ____________________________________________________________________________________________________________________________________

;; define the attributes of hosts
hosts-own 
[
  commuterNM?                                 ;; non-mixing commuter
  commuterM?                                  ;; mixing commuter
  nonMobile?                                  ;; non-mobile
  highlyMobile?                               ;; highly mobile
  
  residential-location                        ;; residential location of individual (not used for highly mobile)
  destination-location                        ;; destination location of commuting individual (not used for highly mobile or non-mobile)
  
  residential-visit-duration                  ;; expected duration of visits to residential location
  destination-visit-duration                  ;; expected duration of visits to destination location
  
  susceptible?                                ;; state with regard infection
  exposed?
  infectious?
  immune?
  
  time-to-move                               ;; time until moves again
  time-to-infectious                         ;; if exposed, time until becomes infectious
  time-to-recover                            ;; if infectious, time until recovers
]

;; ____________________________________________________________________________________________________________________________________

;; define the attributes of locations
locations-own
[
  residential?                                ;; residential location
  destinationNM?                              ;; destination where commuters from different residential locations do not mix
  destinationM?                               ;; destination where commuters from different residential locations mix
  
  S-v                                         ;; size of susceptible mosquito population in this location
  E-v                                         ;; size of exposed mosquito population in this location
  I-v                                         ;; size of infectious mosquito population in this location
  b                                           ;; mosquito birthrate in this location
  
  S-s                                         ;; total number of susceptible commuterNM hosts in this location
  E-s                                         ;; total number of exposed commuterNM hosts in this location
  I-s                                         ;; total number of infectious commuterNM hosts in this location
  R-s                                         ;; total number of immune commuterNM hosts in this location
  
  S-w                                         ;; total number of susceptible commuterM hosts in this location
  E-w                                         ;; total number of exposed commuterM hosts in this location
  I-w                                         ;; total number of infectious commuterM hosts in this location
  R-w                                         ;; total number of immune commuterM hosts in this location
  
  S-h                                         ;; total number of susceptible nonMobile hosts in this location
  E-h                                         ;; total number of exposed nonMobile hosts in this location
  I-h                                         ;; total number of infectious nonMobile hosts in this location
  R-h                                         ;; total number of immune nonMobile hosts in this location
  
  S-t                                         ;; total number of susceptible highlyMobile hosts in this location
  E-t                                         ;; total number of exposed highlyMobile hosts in this location
  I-t                                         ;; total number of infectious highlyMobile hosts in this location
  R-t                                         ;; total number of immune highlyMobile hosts in this location
  
  E-total                                     ;; total number of exposed hosts in this location
  I-total                                     ;; total number of infectious hosts in this location
  N-total                                     ;; total number of hosts in this location
  infection-probability                       ;; probability of infection for host visiting this patch
]


;;_____________________________________________________________________________________________________

;; define global variables, available throughout the program

globals
[
  N-h                                         ;; total host population size
  p-l                                         ;; proportion of the host population that are commuterNM
  p-w                                         ;; proportion of the host population that are commuterM
  p-t                                         ;; proportion of the host population that are highlyMobile
  p-h                                         ;; proportion of the host population that are nonMobile
  p-wt                                        ;; proportion of the host population that are commuterM or highlyMobile
  q                                           ;; proportion of the commuterM/highlyMobile population that are highlyMobile
  
  rho-l                                       ;; rate at which commuterNM hosts move from residential to destinationNM 
  rho-w                                       ;; rate at which commuterM hosts move from residential to destinationM
  rho-t                                       ;; rate at which highlyMobile hosts move
  tau-l                                       ;; rate at which commuterNM hosts move from destinationNM to residential
  tau-w                                       ;; rate at which commuterM hosts move from destinationM to residential
  
  epsilon-h                                   ;; host incubation rate
  gamma                                       ;; host recovery rate
  
  epsilon-v                                   ;; mosquito incubation rate
  mu                                          ;; mosquito mortality rate
  r-vh                                        ;; mosquito-host ratio
  beta                                        ;; biting rate
  
  ticks-per-day                               ;; number of ticks in one day
  deltaT                                      ;; time step in one tick
  day                                         ;; time expressed in whole days
  locationID-list                             ;; list of location turtles, used to reference them unambigously because lists are ordered
 
  totalS-v                                    ;; total number of susceptible mosquitos in all patches
  totalI-v                                    ;; total number of infectious mosquitos in all patches
  totalE-v                                    ;; total number of exposed mosquitos in all patches
  totalI-h                                    ;; total number of infectious hosts
  totalE-h                                    ;; total number of exposed hosts 
  totalR-h                                    ;; total number of immune hosts (i.e. total epidemic size)
  
  outbreak                                    ;; total current number of exposed or infectious hosts and mosquitos

  incidence-commuterNM1                       ;; number of new cases each week in commuterNM hosts in the residential1 - destinationNM1 system
  incidence-commuterNM2                       ;; number of new cases each week in commuterNM hosts in the residential2 - destinationNM2 system
  incidence-commuterM1                        ;; number of new cases each week in commuterM hosts assciated with residential location 1 
  incidence-commuterM2                        ;; number of new cases each week in commuterM hosts assciated with residential location 2
  incidence-nonMobile1                        ;; number of new cases each week in nonMobile hosts assciated with residential location 1
  incidence-nonMobile2                        ;; number of new cases each week in nonMobile hosts assciated with residential location 2
  incidence-total                             ;; number of new cases each week
  
  control-incidence                           ;; incidence at which control is applied
  
  destinationNM1-control-on                   ;; to record when and where control is applied
  destinationNM2-control-on
  destinationM-control-on
  residential1-control-on
  residential2-control-on
]

;;___________________________________________________________________________________________________

;; procedures to set the infection status of hosts - should be self explanatory

to host-set-susceptible
  set susceptible? true
  set exposed? false
  set infectious? false
  set immune? false
end

to host-set-exposed
  set susceptible? false
  set exposed? true
  set infectious? false
  set immune? false
  set time-to-infectious random-exponential (1 / epsilon-h)    
end

to host-set-infectious
  set susceptible? false
  set exposed? false
  set infectious? true
  set immune? false
  set time-to-recover random-exponential  (1 / gamma) 
  
  set incidence-total incidence-total + 1                              ;; increase the incidence counter by 1
  
  if (commuterNM? and residential-location = item 0 locationID-list)   ;; commuterNM associated with residential1 - destinationNM system
  [
    set incidence-commuterNM1 incidence-commuterNM1 + 1                ;; increase the relevant incidence counter
    stop                                                               ;; stop checking for this host
  ]
  
  if (commuterNM? and residential-location = item 1 locationID-list)   ;; commuterNM associated with residential 2 / destinationNM 2
  [
    set incidence-commuterNM2 incidence-commuterNM2 + 1                ;; increase the relevant incidence counter
    stop                                                               ;; stop checking for this host
  ]  
  
   if (commuterM? and residential-location = item 0 locationID-list )  ;; commuterM associated with residential 1
    [
    set incidence-commuterM1 incidence-commuterM1 + 1                  ;; increase the relevant incidence counter
    stop                                                               ;; stop checking for this host
  ]
    
    if (commuterM? and residential-location = item 1 locationID-list ) ;; commuterM associated with residential 2
    [
    set incidence-commuterM2 incidence-commuterM2 + 1                  ;; increase the relevant incidence counter
    stop                                                               ;; stop checking for this host
  ]
    
    if (nonMobile? and residential-location = item 0 locationID-list )  ;; nonMobile associated with residential 1
    [
    set incidence-nonMobile1 incidence-nonMobile1 + 1                   ;; increase the relevant incidence counter
    stop                                                                ;; stop checking for this host
  ]
    
    if (nonMobile? and residential-location = item 1 locationID-list )  ;; nonMobile associated with residential 2
    [
    set incidence-nonMobile2 incidence-nonMobile2 + 1                   ;; increase the relevant incidence counter
    stop                                                                ;; stop checking for this host
  ]
    
end

to host-set-immune
  set susceptible? false
  set exposed? false
  set infectious? false
  set immune? true
end

;;___________________________________________________________________________________________________

;; procedures to classify hosts - should be self explanatory - only used for the setup


to host-set-commuterNM
  set commuterNM? true
  set commuterM? false
  set nonMobile? false
  set highlyMobile? false
 
  set residential-visit-duration (1 / rho-l)                             
  set destination-visit-duration (1 / tau-l)    
end

to host-set-commuterM
  set commuterNM? false
  set commuterM? true
  set nonMobile? false
  set highlyMobile? false
  
  set residential-visit-duration (1 / rho-w)           
  set destination-visit-duration (1 / tau-w)       
end

to host-set-nonMobile
  set commuterNM? false
  set commuterM? false
  set nonMobile? true
  set highlyMobile? false
  
  set residential-visit-duration (99999)        ;;  not used
end

to host-set-highlyMobile
  set commuterNM? false
  set commuterM? false
  set nonMobile? false
  set highlyMobile? true
  set residential-visit-duration (1 / rho-t)   ;; mean duration of stay in any location visited. 
end

;;____________________________________________________________________________________________________________________
;; procedure to move hosts between locations, and set the time until they move again

to host-move
  
  if highlyMobile? = false [                                              ;; if not a highlyMobile host move to and from nonMobile and destinationNM/work
       if one-of locations-here = residential-location                    ;; if the host is in its residential, move it to its destination
    [ move-to destination-location                                        
      set time-to-move random-exponential destination-visit-duration      ;; set duration of sojourn in desination 
      stop                                                                ;; stop calculations for this host
    ]
                                                                          ;; if code reaches this stage, host was not in residential location, so should be in destination location
    move-to residential-location                                          ;; move to residential 
    set time-to-move random-exponential residential-visit-duration        ;; set duration of sojourn in residential location
    stop                                                                  ;; stop calculations for this host
      
  ]
  
  if highlyMobile? [                                                      ;; if highlyMobile, move randomly
    move-to one-of locationID-list                                        ;; choose a random location, and go there
    set time-to-move random-exponential residential-visit-duration        ;; set the sojourn time in that location
  ]
  
end

;;_________________________________________________________________________________________________________________________

;; reporter that calculates a binomial random variable with n trials and probability of success p

to-report random-binomial [n p]
  ifelse n >= 100 and n * p <= 10             
  [report random-poisson (n * p) ]                                     ;; if n is large and np is small, use a Poisson approximation
  [report sum n-values n [ifelse-value (p > random-float 1) [1] [0]]]  ;; otherwise, calculate directly
  end

;;__________________________________________________________________________________________________________________________
;; set up the simulation

to setup
  clear-all         ;; clear everything in memory
  setup-constants   ;; set the constants
  setup-locations   ;; ** locations must be set up before hosts **
  setup-hosts       ;; set up the hosts
  setup-vectors     ;; set up the vectors (these are attributes of the locations, but it is convenient to consider them separately)
  reset-ticks       ;; set the time to 0, and reset the graphs etc
end

;;___________________________________________________________________________________________________________
;; set the contants for the simulation

to setup-constants
  set N-h 4000                            ;; total host population size
  set p-l 0.25                            ;; proportion of the host population commuterNMs
  set p-wt 0.35                           ;; proportion of the host population that is commuterMs and highlyMobiles
  set p-h 1 - p-l - p-wt                  ;; proportion of the host population nonMobiles
  set q q-slider                          ;; proportion of the host commuterM/highlyMobile population that are highlyMobiles
  set p-w p-wt * (1 - q)                  ;; proportion of the host population commuterMs
  set p-t p-wt * q                        ;; proportion of the host population highlyMobiles
  
  ;; use this for control experiments
  set control-incidence control-incidence-slider
  
  set rho-l (1 / 0.67)            ;; rate at which students move from residential to destinationNM 
  set rho-w (1 / 0.67)           ;; rate at which commuterMs move from residential to destinationM
  set rho-t 8                   ;; rate at which highlyMobiles move
  set tau-l (1 / 0.33)            ;; rate at which students move from destinationNM to residential
  set tau-w (1 / 0.33)           ;; rate at which commuterMs move from destinationM to residential
  
  set epsilon-h (1 / 4)          ;; host incubation rate
  set gamma     (1 / 5)          ;; host recovery rate
  
  set epsilon-v (1 / 7)          ;; vector incubation rate
  set mu (1 / 7)                 ;; vector mortality rate
  set r-vh 1                     ;; vector-host ratio
  set beta 0.26               ;; biting rate
  
  set ticks-per-day 12             ;; number of ticks in one day
  set deltaT  (1 / ticks-per-day)  ;; length of timestep in days
  set day 0                        ;; number of whole days that have *passed*, will be increased to 1 at end of first day
  set totalE-h 0;
  set totalI-h 0;
  set totalR-h 0
  set totalE-v 0;
  set totalI-v 0;
  set outbreak 0    ;; outbreak size
  set incidence-total 0 
  set incidence-commuterNM1 0
  set incidence-commuterNM2 0
  set incidence-commuterM1 0
  set incidence-commuterM2 0
  set incidence-nonMobile1 0
  set incidence-nonMobile2 0
  set destinationNM1-control-on 0
  set destinationNM2-control-on 0
  set destinationM-control-on 0
  set residential1-control-on 0
  set residential2-control-on 0
end

;;__________________________________________________________________________________________________________________________
;; set up the location turtles

to setup-locations
  
  ;; create five locations - 2 residentials, 2 destinationNMs and a destinationM
  
  create-locations 5                        ;; create five locations
  [ set shape "circle"                      ;; graphics
    set size 1
  ]  
  
  ;; make a list of these locations, so that we can reference them unambigously, the sort just orders them with ascending who numbers
  set locationID-list sort locations   ;; 
    
  ;; designate locations 0 and 1 in the locationID list as residentials 
  ask item 0 locationID-list [               ;; get the first location
    setxy -4 3                               ;; spatial coordinates (for graphics, but also ensures a host cannot be at two locations simultaneously)
    set residential? true                          ;; designate as residential
    set destinationNM? false
    set destinationM? false  
    set color blue                           ;; graphics
  ]
  ask item 1 locationID-list [               ;; get the second location
    setxy -4 -3                              ;; spatial coordinates (for graphics, but also ensures a host cannot be at two locations simultaneously)
    set residential? true                          ;; designate as residential
    set destinationNM? false
    set destinationM? false 
    set color blue                           ;; graphics
  ]  
  
  ;; designate location 2 in the location ID list as a destinationM
  ask item 2 locationID-list [
    setxy 0 0                               ;; spatial coordinates (for graphics, but also ensures a host cannot be at two locations simultaneously)
    set residential? false                        
    set destinationNM? false
    set destinationM? true                     ;; designate as destinationM
    set color red                           ;; graphics
  ]
  
  ;; designate locations 3 and 4 in the locationID list as destinationNMs
  ask item 3 locationID-list [
    setxy 4 3                                ;; spatial coordinates (for graphics, but also ensures a host cannot be at two locations simultaneously)
    set residential? false                         
    set destinationNM? true                         ;; designate as destinationNM
    set destinationM? false  
    set color green                          ;; graphics
  ]
  ask item 4 locationID-list [
    setxy 4 -3                                ;; spatial coordinates (for graphics, but also ensures a host cannot be at two locations simultaneously)
    set residential? false                          
    set destinationNM? true                          ;; designate as destinationNM
    set destinationM? false 
    set color green                           ;; graphics
  ]  
  
  ;; link the locations (this is purely for the graphics!)
  ;; join the first location on the list (residential 1) to the third location (destinationM) and the fourth (destinationNM 1)
  ask item 0 locationID-list                     
  [create-link-with item 2 locationID-list
    [set color white]
  create-link-with item 3 locationID-list
    [set color orange]
  ]
  
  ;; join the second location on the list (residential 2) to the third location (destinationM) and the fifth (destinationNM 2)
  ask item 1 locationID-list
  [create-link-with item 2 locationID-list
     [set color white]
  create-link-with item 4 locationID-list
    [set color orange]
  ]
  
end

;;__________________________________________________________________________________________________________________________
;; set up the host turtles

to setup-hosts
  
  ;; calculate the number of hosts required in each class
  
  let number-commuterNMs round( p-l * N-h )       ;; total commuterNMs 
  let number-commuterMs round( p-w * N-h )  ;; total commuterMs
  let number-nonMobiles round(p-h * N-h)
  let number-highlyMobiles round(p-t * N-h)
  
  ;; create the required number of commuterNMs
  create-hosts number-commuterNMs                        ;; create them as hosts first of all
  [
    set shape "person"                                ;; graphics 
    set size 1
    host-set-susceptible                              ;; set these new hosts to be susceptible
    host-set-commuterNM                                  ;; set them to be commuterNMs
    
    set residential-location item 0 locationID-list         ;; initially assign all to have nonMobile residential 1 (first location on the location list)
    set destination-location item 3 locationID-list   ;; initially assign all to have destinationNM 1 (fourth location on the location list)
    
    if (random-float 1 < 0.5) [                       ;; now reassign approximately half, chosen at random, of them to have nonMobile residential 2, destinationNM 2
      set residential-location item 1 locationID-list
      set destination-location item 4 locationID-list
    ]  
  ]
  
  ;; create the commuterMs
  create-hosts number-commuterMs                        ;; create them as hosts first of all
  [
    set shape "person"                               ;; graphics 
    set size 1
    host-set-susceptible                             ;; set these new hosts to be susceptible
    host-set-commuterM                                  ;; set them to be commuterMs
    
    set residential-location item 0 locationID-list       ;; initially assign all to have nonMobile residential 1
    set destination-location item 2 locationID-list ;; assign all to have destination destinationM
        
    if (random-float 1 < 0.5) [                     ;; reassign approximately half, chosen at random, to have nonMobile residential 2; destinationM unchanged
      set residential-location item 1 locationID-list
    ]  
  ]
  
  ;; create the nonMobiles
  create-hosts number-nonMobiles                         ;; create them as hosts first of all 
  [
    set shape "person"                               ;; graphics 
    set size 1
    host-set-susceptible                             ;; set these new hosts to be susceptible
    host-set-nonMobile                                   ;; set them to be nonMobiles
    
    set residential-location item 0 locationID-list       ;; initially assign all to have nonMobile residential 1
    set destination-location item 0 locationID-list ;; nonMobiles don't move so this is irrelevant, but set to residential 1 anyway
    
    if (random-float 1 < 0.5) [                     ;; reassign approximately half, chosen at random, to have nonMobile residential 2
      set residential-location item 1 locationID-list
      set destination-location item 1 locationID-list
    ]  
  ]
  
  ;; create the highlyMobiles
  create-hosts number-highlyMobiles                           ;; create them as hosts first of all 
  [
    set shape "person"                                ;; graphics 
    set size 1
    host-set-susceptible                              ;; set these new hosts to be susceptible
    host-set-highlyMobile                                     ;; set them to be highlyMobiles
    
    set residential-location item 0 locationID-list         ;; highlyMobiles move randomly so this is irrelevant, but will be used for the initial placement (below)ave nonMobile residential 1,
    set destination-location item 0 locationID-list   ;; highlyMobiles move randomly so this is irrelevant
    
    if (random-float 1 < 0.5) [                       ;; reassign approximately half to residential 2 (for the initial placement, see below)
      set residential-location item 1 locationID-list
    ]  
  ]
  
  ;; now move all the hosts to a location consistent with the equilibrium distribution

  ask hosts with [commuterNM?]
  [ 
    hide-turtle
    ifelse (random-float 1 < (tau-l / (tau-l + rho-l) ))                  ;; place commuterNM in residential with this probability
      [
        move-to residential-location                                        ;; move host to designated nonMobile residential location
        set time-to-move random-exponential residential-visit-duration      ;; set time until next move according to assigned duration of visits to nonMobile residential
      ]
      [ move-to destination-location                                  ;; otherwise place in destinationNM 
        set time-to-move random-exponential destination-visit-duration 
      ]
  ]
  
  
  ask hosts with [commuterM?]
  [ 
    hide-turtle
    ifelse (random-float 1 < (tau-w / (tau-w + rho-w) ))                  ;; place commuterM in residential with this probability
      [
        move-to residential-location                                        ;; move host to designated nonMobile residential location
        set time-to-move random-exponential residential-visit-duration      ;; set time until next move according to assigned duration of visits to nonMobile residential
      ]
      [ move-to destination-location                                  ;; otherwise place in destinationNM 
        set time-to-move random-exponential destination-visit-duration 
      ]
  ]
  
  ask hosts with [nonMobile?]
  ;; place nonMobile in residential 
    [
      move-to residential-location                                        ;; move host to designated nonMobile residential location
      set time-to-move random-exponential residential-visit-duration      ;; set time until next move according to assigned duration of visits to nonMobile residential
    ]
  
  ask hosts with [highlyMobile?] [                                          ;; move to a random patch
    move-to one-of locationID-list   
  ]
  
  
  ;; ***** initial condition for highlyMobile proportion experiments
  
    ask n-of 5 hosts                                                       ;; choose hosts at random
    [ host-set-exposed ]                                                   ;; set them to be exposed
    set totalE-h 5
    set outbreak 5
    
   
  
  
;; IF MANUALLY ASIGNED WITHOUT SLIDER USE THE FOLLOWING, 
;;    ask n-of 5 hosts with [nonMobile? and one-of locations-here = item 0 locationID-list]            ;; choose a nonMobile in residential 1 at random
;;     [ host-set-exposed ]                                                                        ;; set them to be exposed

  
end
  
;;_________________________________________________________________________________________________________________________
;; set up the vector population - these are technically attributes of the location turtles, but it is convenient to consider them separately

to setup-vectors
   set totalS-v 0
   set totalE-v 0                            ;; reset the counters to 0, ready to sum up again
   set totalI-v 0
  
  ;; for each location, set the size of the vector population in each class, and the birth rate
  ask locations [
    set S-v (N-h * r-vh / 5)         ;; size of susceptible mosquito population in this location, one fifth of the total population
    set E-v  0                       ;; size of exposed mosquito population in this location, none
    set I-v  0                       ;; size of infectious mosquito population in this location, none
    set b  (mu * N-h * r-vh  / 5)    ;; vector birthrate in this location - mortality rate x population size ensures total population size remains constant
  
    set totalS-v totalS-v + S-v                            
    set totalE-v totalE-v + E-v             ;; for each location, add on the number of exposed and infectious vectors
    set totalI-v totalI-v + I-v
  ]  
end

;;_________________________________________________________________________________________________________________________
;; the go procedure is iterated (by the go button) to run the simulation

to go 
  
  ;; the simulation progresses in ticks, and the plots in the ouptut window are updated every tick regardless
  ;; of the structure of the go procedure. However, when running a behaviour space experiment, data is only written to the output file 
  ;; each to the go procedure is called (iterated), not at each tick. We can make use of this because we don't really want output every 
  ;; tick - it is time consuming to write and read so much data.  
  
  ;; even though there are multiple timesteps per day, we only want output once per day
  let sameDay? true                         ;; this variable monitors whether or not the day has changed, it controls whether or not we jump out of the while loop
  set destinationNM1-control-on 0                          ;; at the start of each day set control to be off
  set destinationNM2-control-on 0  
  set destinationM-control-on 0  
  set residential1-control-on 0  
  set residential2-control-on 0  
  
  ;; *** control section ****                       
  if (day mod 7) = 0                        ;; at the end of each week
  [
    consider-control                        ;; consider whether or not to apply control
    set incidence-total 0                   ;; reset the incidence to 0, ready for recalculation in following week
    set incidence-commuterNM1 0 
    set incidence-commuterNM2 0 
    set incidence-commuterM1 0 
    set incidence-commuterM2 0 
    set incidence-nonMobile1 0 
    set incidence-nonMobile2 0 
  ]                                         ;; incidence will be increased by 1, in the host-set-infectious procedure
                                            
  while [sameDay?]                          ;; as long as the day has not changed, keep going round this loop - each time we go round the loop the simulation progresses on tick
  [
    ifelse random-float 1 < 0.5             ;; this is a simple way to randomise the order of events, half the time we do the hosts then the locations (vectors), half 
    [                                       ;; the time we do it the other way round
      host-check-events                     ;; call this procedure to see what has happened to each host in the latest tick
      update-locations                      ;; call this procedure to update the vector population of each location for one tick
      tick                                  ;; advance the time by one tick
    ]
    [ update-locations                      ;; same as above, but with the order reversed
      host-check-events
      tick
    ]
    
    if (ticks mod ticks-per-day) = 0        ;; every time the total number of ticks is exactly divisible by the number of ticks in a day, one whole day has passed
    [ set day day + 1                       ;; increase the numer of days that have passed by 1
      set sameDay? false                    ;; it is a new day, so set this to be false to break out of the while loop, then the commands below will be considered,

    ]                                       ;; behaviourspace data will be written, and a new iteration of the go procedure will start
  ]
        
  ;; we don't want the simluation to run indefinitely, particularly in the behaviourspace, so make ask it to stop, i.e. do not continue to
  ;; iterate the go procedure, if there are no more exposed of infectious hosts or vectors left
    
  set totalS-v 0
  set totalE-v 0                            ;; reset the counters to 0, ready to sum up again
  set totalI-v 0
  ask locations [
    set totalS-v totalS-v + S-v                            
    set totalE-v totalE-v + E-v             ;; for each location, add on the number of exposed and infectious vectors
    set totalI-v totalI-v + I-v
  ]
  
  set totalE-h count hosts with [exposed?]            ;; count the total number of exposed and infectious hosts
  set totalI-h count hosts with [infectious?]
  set totalR-h count hosts with [immune?]
  
  set outbreak totalE-v + totalI-v + totalE-h + totalI-h;  ;; sum up the total number of exposed and infectious hosts and vectors
    
  ;; stop if epidemic over
  if (outbreak <= 0) [stop]
     
end

;;__________________________________________________________________________________________________________________
;; update the locations, effectively this means the vector populations in each locations

to update-locations
  
  ;; first update the host population information for each location, this will be used to calculate vector infections below
  ask locations                                                    ;; for each location                 
  [ set I-total count hosts-here with [infectious?]                ;; count the total number of infectious hosts at that location
    set E-total count hosts-here with [exposed?]
    let NN count hosts-here                                        ;; count the total number of hosts at that location
    ifelse NN > 0                                                  ;; it is possible that there are not hosts in a location, which leads to a divide by 0 error below, 
      [ set N-total NN ]                                           ;; so, if the total population size is positive, use it
      [ set N-total 1 ]                                            ;; otherwise, set it to 1 to avoid a divide by 0 - this should not affect the transmission calculation
  ] 
  
  ;; now update the vector populations
  ask locations                                                               ;; for each location
  [
    let births random-poisson (deltaT * b)                                    ;; calculate number of births in time deltaT given rate b
    let S-deaths random-binomial (S-v) (deltaT * mu)                          ;; calcualte number of susceptible deaths in time deltaT given rate mu
    set S-v (S-v + births - S-deaths)                                         ;; update S-v value, note that the calculation structure ensures birth and death cannot happen
                                                                              ;; to same vector in one timestep 
    let infections random-binomial (S-v) (deltaT * beta * I-total / N-total )  ;; calculate number of infections in time deltaT given rate beta*I/N
    set S-v (S-v - infections)                                                 ;; update S-v value, note that calcualtion structure ensure that death and infection cannot
                                                                               ;; happen to same vector in one time step, but birth and infection can
                                                                               ;; divide by 0 could happen here, but if N-total = 0, I-total must also be 0
    
    let E-deaths random-binomial (E-v) (deltaT * mu)                           ;; calculate number of exposed deaths in time deltaT given rate mu
    set E-v (E-v + infections - E-deaths)                                      ;; update E-v value, note that infection and death cannot happen in same time step
    
    let infectiouses random-binomial (E-v) (deltaT * epsilon-v)                ;; calculate number of progressions to infectious in time deltaT given rate epsilon-v
    set E-v (E-v - infectiouses)                                               ;; update E-v value, note that mortality occurs before progression
    
    let I-deaths random-binomial (I-v) (deltaT * mu)                           ;; calculate number of infectious deaths in time deltaT given rate mu
    set I-v (I-v + infectiouses - I-deaths)                                    ;; note that progression and mortality cannot happen in same time step
  ]
  
 
end

;;________________________________________________________________________________________________________________________
;; update the host population

to host-check-events
  ;; first, do all the host movement
  ;; only commuterNMs, commuterMs and highlyMobiles move, so we can ignore nonMobiles at this stage
  ask hosts with [commuterNM? or commuterM? or highlyMobile?]     ;; for each host
  [
    set time-to-move time-to-move - deltaT           ;; reduce the time until movement occurs by one time step
    if time-to-move <= 0                             ;; if that time is now negative, movement occurs
      [host-move]                                    ;; move the host
  ]

                                                                          
;; -------------------------------------------------------------------------------------------------------------------------------------------------
  ;; now, update the infection probability in each location according to the number of hosts that are there
  ask locations 
  [                                                               ;; for each location
    let NN count hosts-here                                       ;; count the total number of hosts at that location
    ifelse NN > 0                                                 ;; it is possible that there are not hosts in a location, which leads to a divide by 0 error below, 
      [ set N-total NN ]                                          ;; so, if the total population size is positive, use it
      [ set N-total 1 ]                                           ;; otherwise, set it to 1 to avoid a divide by 0 - this should not affect the transmission calculation
    
    set infection-probability 1 - exp(-1 * deltaT * beta * I-v / N-total )     ;; this is the probability that a host visiting that location for one tick gets infected
  ]                                                                            ;; if there are no hosts present, setting N-total = 1 to avoid divide by 0 is ok, because
                                                                               ;; no infection will take place anyway
  
  ;; update the epidemiology, note that the if structure ensures that infection, progression and recovery cannot all happen in the same time step
  
  ask hosts
  [
    if susceptible?                                                           ;; if susceptible, check for infection, depends on the infection probability in the location                                  
    [             
      if random-float 1 < [infection-probability] of one-of locations-here    ;; we choose 'one-of' the locations in the same place as the host, even though there should by 
        [ host-set-exposed ]                                                  ;; exactly one such location because it seems to be more efficient
      stop                                                                    ;; set the host to be exposed and finish calculation for this host, unsuring incubation cannot happen as well
    ]
        
   if exposed?                                                                ;; if exposed, check for progression
    [
      set time-to-infectious time-to-infectious - deltaT                      ;; reduce the time until progression by one time step
      
      if time-to-infectious <= 0                                              ;; if that time has now reached zero, set to infectious
      [host-set-infectious]
      stop                                                                    ;; finish calculation for this host,ensuring recovery cannot happen as well  
    ]
        
   if infectious?                                                             ;; if infectiuos, check for recovery 
   [
     set time-to-recover time-to-recover - deltaT                             ;; reduce the time until recovery by one time step
   
     if time-to-recover <= 0                                                  ;; if that time has now reached zero, set to immune
     [host-set-immune] 
     stop                                                                     ;; finish calculation for this host
   ]                                                                          ;; nothing can happen to immune hosts, except movement which is above
  ]                                        

end

;;------------------------------------------------------------------------------------------------------------------
;; 

to consider-control
  
  ;; control decision is based on the total incidence

  if (incidence-total > control-incidence)  

  
    ;; apply vector control globally
  
 ;; [
 ;;   set residential1-control-on 1
 ;;   set residential2-control-on 1
 ;;   set destinationNM1-control-on 1
 ;;   set destinationNM2-control-on 1
 ;;   set destinationM-control-on 1
 ;;   ask locations with [residential? or destinationNM? or destinationM?]
 ;;  [ set S-v 0
 ;;    set E-v 0
 ;;    set I-v 0
 ;;    set infection-probability 0
 ;;  ]
 ;; ] 
  
  ;;   apply vector control only to residentials

  ;;[
 ;;  set residential1-control-on 1
 ;;   set residential2-control-on 1  
 ;;   ask locations with [residential?] 
 ;;   [ set S-v 0
 ;;     set E-v 0
 ;;     set I-v 0
 ;;     set infection-probability 0
 ;;   ]
 ;; ] 

  ;;   apply vector control only to destinationNMs
  [
    set destinationNM1-control-on 1 
    set destinationNM2-control-on 1
    ask locations with [destinationNM?] 
    [ set S-v 0
      set E-v 0
      set I-v 0
     set infection-probability 0
    ]
  ] 


;;   apply vector control only to destinationM
;;  [
;;    set destinationM-control-on 1 
;;    ask locations with [destinationM?] 
;;    [ set S-v 0
;;      set E-v 0
;;      set I-v 0
;;      set infection-probability 0
;;    ]
;;  ] 

end
  
@#$#@#$#@
GRAPHICS-WINDOW
42
117
287
227
9
4
8.82
1
10
1
1
1
0
1
1
1
-9
9
-4
4
1
1
1
ticks
30.0

BUTTON
37
43
121
76
NIL
setup
NIL
1
T
OBSERVER
NIL
NIL
NIL
NIL
1

BUTTON
187
44
274
77
Go 
go
T
1
T
OBSERVER
NIL
NIL
NIL
NIL
1

PLOT
383
42
583
192
Total prevalence
days
people
0.0
10.0
0.0
10.0
true
false
"" ""
PENS
"I" 1.0 0 -13345367 false "" "plotxy ticks * deltaT count hosts with [infectious?]"
"SlB2" 1.0 0 -5516827 false "" ";;plotxy ticks * deltaT count hosts with [learner? and susceptible? and one-of locations-here = item 1 locationID-list]"
"SlS1" 1.0 0 -2674135 true "" ";;plotxy ticks * deltaT count hosts with [learner? and susceptible? and one-of locations-here = item 3 locationID-list]"
"SlS2" 1.0 0 -1069655 true "" ";;plotxy ticks * deltaT count hosts with [learner? and susceptible? and one-of locations-here = item 4 locationID-list]"
"pen-4" 1.0 0 -7500403 true "" ";;plotxy ticks * deltaT count hosts with [exposed?]"

SLIDER
40
242
226
275
control-incidence-slider
control-incidence-slider
0
40
23
1
1
NIL
HORIZONTAL

PLOT
382
197
582
347
Cummulative infections
NIL
NIL
0.0
10.0
0.0
10.0
true
false
"" ""
PENS
"Recovered" 1.0 0 -16777216 true "" "plotxy ticks * deltaT count hosts with [immune?]"

SLIDER
47
290
219
323
q-slider
q-slider
0
0.5
0.5
0.05
1
NIL
HORIZONTAL

@#$#@#$#@
## WHAT IS IT?

This example shows how to make turtles "walk" from node to node on a network, by following links.

## EXTENDING THE MODEL

Animate the turtles as they move from node to node.

## RELATED MODELS

* Lattice-Walking Turtles Example
* Grid-Walking Turtles Example
@#$#@#$#@
default
true
0
Polygon -7500403 true true 150 5 40 250 150 205 260 250

airplane
true
0
Polygon -7500403 true true 150 0 135 15 120 60 120 105 15 165 15 195 120 180 135 240 105 270 120 285 150 270 180 285 210 270 165 240 180 180 285 195 285 165 180 105 180 60 165 15

arrow
true
0
Polygon -7500403 true true 150 0 0 150 105 150 105 293 195 293 195 150 300 150

box
false
0
Polygon -7500403 true true 150 285 285 225 285 75 150 135
Polygon -7500403 true true 150 135 15 75 150 15 285 75
Polygon -7500403 true true 15 75 15 225 150 285 150 135
Line -16777216 false 150 285 150 135
Line -16777216 false 150 135 15 75
Line -16777216 false 150 135 285 75

bug
true
0
Circle -7500403 true true 96 182 108
Circle -7500403 true true 110 127 80
Circle -7500403 true true 110 75 80
Line -7500403 true 150 100 80 30
Line -7500403 true 150 100 220 30

butterfly
true
0
Polygon -7500403 true true 150 165 209 199 225 225 225 255 195 270 165 255 150 240
Polygon -7500403 true true 150 165 89 198 75 225 75 255 105 270 135 255 150 240
Polygon -7500403 true true 139 148 100 105 55 90 25 90 10 105 10 135 25 180 40 195 85 194 139 163
Polygon -7500403 true true 162 150 200 105 245 90 275 90 290 105 290 135 275 180 260 195 215 195 162 165
Polygon -16777216 true false 150 255 135 225 120 150 135 120 150 105 165 120 180 150 165 225
Circle -16777216 true false 135 90 30
Line -16777216 false 150 105 195 60
Line -16777216 false 150 105 105 60

car
false
0
Polygon -7500403 true true 300 180 279 164 261 144 240 135 226 132 213 106 203 84 185 63 159 50 135 50 75 60 0 150 0 165 0 225 300 225 300 180
Circle -16777216 true false 180 180 90
Circle -16777216 true false 30 180 90
Polygon -16777216 true false 162 80 132 78 134 135 209 135 194 105 189 96 180 89
Circle -7500403 true true 47 195 58
Circle -7500403 true true 195 195 58

circle
false
0
Circle -7500403 true true 0 0 300

circle 2
false
0
Circle -7500403 true true 0 0 300
Circle -16777216 true false 30 30 240

cow
false
0
Polygon -7500403 true true 200 193 197 249 179 249 177 196 166 187 140 189 93 191 78 179 72 211 49 209 48 181 37 149 25 120 25 89 45 72 103 84 179 75 198 76 252 64 272 81 293 103 285 121 255 121 242 118 224 167
Polygon -7500403 true true 73 210 86 251 62 249 48 208
Polygon -7500403 true true 25 114 16 195 9 204 23 213 25 200 39 123

cylinder
false
0
Circle -7500403 true true 0 0 300

dot
false
0
Circle -7500403 true true 90 90 120

face happy
false
0
Circle -7500403 true true 8 8 285
Circle -16777216 true false 60 75 60
Circle -16777216 true false 180 75 60
Polygon -16777216 true false 150 255 90 239 62 213 47 191 67 179 90 203 109 218 150 225 192 218 210 203 227 181 251 194 236 217 212 240

face neutral
false
0
Circle -7500403 true true 8 7 285
Circle -16777216 true false 60 75 60
Circle -16777216 true false 180 75 60
Rectangle -16777216 true false 60 195 240 225

face sad
false
0
Circle -7500403 true true 8 8 285
Circle -16777216 true false 60 75 60
Circle -16777216 true false 180 75 60
Polygon -16777216 true false 150 168 90 184 62 210 47 232 67 244 90 220 109 205 150 198 192 205 210 220 227 242 251 229 236 206 212 183

fish
false
0
Polygon -1 true false 44 131 21 87 15 86 0 120 15 150 0 180 13 214 20 212 45 166
Polygon -1 true false 135 195 119 235 95 218 76 210 46 204 60 165
Polygon -1 true false 75 45 83 77 71 103 86 114 166 78 135 60
Polygon -7500403 true true 30 136 151 77 226 81 280 119 292 146 292 160 287 170 270 195 195 210 151 212 30 166
Circle -16777216 true false 215 106 30

flag
false
0
Rectangle -7500403 true true 60 15 75 300
Polygon -7500403 true true 90 150 270 90 90 30
Line -7500403 true 75 135 90 135
Line -7500403 true 75 45 90 45

flower
false
0
Polygon -10899396 true false 135 120 165 165 180 210 180 240 150 300 165 300 195 240 195 195 165 135
Circle -7500403 true true 85 132 38
Circle -7500403 true true 130 147 38
Circle -7500403 true true 192 85 38
Circle -7500403 true true 85 40 38
Circle -7500403 true true 177 40 38
Circle -7500403 true true 177 132 38
Circle -7500403 true true 70 85 38
Circle -7500403 true true 130 25 38
Circle -7500403 true true 96 51 108
Circle -16777216 true false 113 68 74
Polygon -10899396 true false 189 233 219 188 249 173 279 188 234 218
Polygon -10899396 true false 180 255 150 210 105 210 75 240 135 240

house
false
0
Rectangle -7500403 true true 45 120 255 285
Rectangle -16777216 true false 120 210 180 285
Polygon -7500403 true true 15 120 150 15 285 120
Line -16777216 false 30 120 270 120

leaf
false
0
Polygon -7500403 true true 150 210 135 195 120 210 60 210 30 195 60 180 60 165 15 135 30 120 15 105 40 104 45 90 60 90 90 105 105 120 120 120 105 60 120 60 135 30 150 15 165 30 180 60 195 60 180 120 195 120 210 105 240 90 255 90 263 104 285 105 270 120 285 135 240 165 240 180 270 195 240 210 180 210 165 195
Polygon -7500403 true true 135 195 135 240 120 255 105 255 105 285 135 285 165 240 165 195

line
true
0
Line -7500403 true 150 0 150 300

line half
true
0
Line -7500403 true 150 0 150 150

pentagon
false
0
Polygon -7500403 true true 150 15 15 120 60 285 240 285 285 120

person
false
0
Circle -7500403 true true 110 5 80
Polygon -7500403 true true 105 90 120 195 90 285 105 300 135 300 150 225 165 300 195 300 210 285 180 195 195 90
Rectangle -7500403 true true 127 79 172 94
Polygon -7500403 true true 195 90 240 150 225 180 165 105
Polygon -7500403 true true 105 90 60 150 75 180 135 105

plant
false
0
Rectangle -7500403 true true 135 90 165 300
Polygon -7500403 true true 135 255 90 210 45 195 75 255 135 285
Polygon -7500403 true true 165 255 210 210 255 195 225 255 165 285
Polygon -7500403 true true 135 180 90 135 45 120 75 180 135 210
Polygon -7500403 true true 165 180 165 210 225 180 255 120 210 135
Polygon -7500403 true true 135 105 90 60 45 45 75 105 135 135
Polygon -7500403 true true 165 105 165 135 225 105 255 45 210 60
Polygon -7500403 true true 135 90 120 45 150 15 180 45 165 90

square
false
0
Rectangle -7500403 true true 30 30 270 270

square 2
false
0
Rectangle -7500403 true true 30 30 270 270
Rectangle -16777216 true false 60 60 240 240

star
false
0
Polygon -7500403 true true 151 1 185 108 298 108 207 175 242 282 151 216 59 282 94 175 3 108 116 108

target
false
0
Circle -7500403 true true 0 0 300
Circle -16777216 true false 30 30 240
Circle -7500403 true true 60 60 180
Circle -16777216 true false 90 90 120
Circle -7500403 true true 120 120 60

tree
false
0
Circle -7500403 true true 118 3 94
Rectangle -6459832 true false 120 195 180 300
Circle -7500403 true true 65 21 108
Circle -7500403 true true 116 41 127
Circle -7500403 true true 45 90 120
Circle -7500403 true true 104 74 152

triangle
false
0
Polygon -7500403 true true 150 30 15 255 285 255

triangle 2
false
0
Polygon -7500403 true true 150 30 15 255 285 255
Polygon -16777216 true false 151 99 225 223 75 224

truck
false
0
Rectangle -7500403 true true 4 45 195 187
Polygon -7500403 true true 296 193 296 150 259 134 244 104 208 104 207 194
Rectangle -1 true false 195 60 195 105
Polygon -16777216 true false 238 112 252 141 219 141 218 112
Circle -16777216 true false 234 174 42
Rectangle -7500403 true true 181 185 214 194
Circle -16777216 true false 144 174 42
Circle -16777216 true false 24 174 42
Circle -7500403 false true 24 174 42
Circle -7500403 false true 144 174 42
Circle -7500403 false true 234 174 42

turtle
true
0
Polygon -10899396 true false 215 204 240 233 246 254 228 266 215 252 193 210
Polygon -10899396 true false 195 90 225 75 245 75 260 89 269 108 261 124 240 105 225 105 210 105
Polygon -10899396 true false 105 90 75 75 55 75 40 89 31 108 39 124 60 105 75 105 90 105
Polygon -10899396 true false 132 85 134 64 107 51 108 17 150 2 192 18 192 52 169 65 172 87
Polygon -10899396 true false 85 204 60 233 54 254 72 266 85 252 107 210
Polygon -7500403 true true 119 75 179 75 209 101 224 135 220 225 175 261 128 261 81 224 74 135 88 99

wheel
false
0
Circle -7500403 true true 3 3 294
Circle -16777216 true false 30 30 240
Line -7500403 true 150 285 150 15
Line -7500403 true 15 150 285 150
Circle -7500403 true true 120 120 60
Line -7500403 true 216 40 79 269
Line -7500403 true 40 84 269 221
Line -7500403 true 40 216 269 79
Line -7500403 true 84 40 221 269

x
false
0
Polygon -7500403 true true 270 75 225 30 30 225 75 270
Polygon -7500403 true true 30 75 75 30 270 225 225 270

@#$#@#$#@
NetLogo 5.0.3
@#$#@#$#@
random-seed 2
setup
@#$#@#$#@
@#$#@#$#@
<experiments>
  <experiment name="control incidence" repetitions="30" runMetricsEveryStep="true">
    <setup>setup</setup>
    <go>go</go>
    <metric>destinationNM1-control-on</metric>
    <metric>destinationNM2-control-on</metric>
    <metric>destinationM-control-on</metric>
    <metric>residential1-control-on</metric>
    <metric>residential2-control-on</metric>
    <metric>count hosts with [infectious?] ;; all hosts in state I</metric>
    <metric>count hosts with [immune?] ;; all hosts in state R</metric>
    <metric>count hosts with [infectious? and commuterNM?]</metric>
    <metric>count hosts with [immune? and commuterNM?]</metric>
    <metric>count hosts with [infectious? and commuterM?]</metric>
    <metric>count hosts with [immune? and commuterM?]</metric>
    <metric>count hosts with [infectious? and nonMobile?]</metric>
    <metric>count hosts with [immune? and nonMobile?]</metric>
    <metric>count hosts with [infectious? and highlyMobile?]</metric>
    <metric>count hosts with [immune? and highlyMobile?]</metric>
    <steppedValueSet variable="control-incidence-slider" first="23" step="3" last="80"/>
  </experiment>
</experiments>
@#$#@#$#@
@#$#@#$#@
default
0.0
-0.2 0 0.0 1.0
0.0 1 1.0 0.0
0.2 0 0.0 1.0
link direction
true
0
Line -7500403 true 150 150 90 180
Line -7500403 true 150 150 210 180

@#$#@#$#@
0
@#$#@#$#@
